# Supplementary material for: Positive Psychology Approaches to Interventions for Cancer Dyads: A Scoping Review
Source: Int J Environ Res Public Health. 2022 Oct 19;19(20):13561. doi: 10.3390/ijerph192013561 (PMC9602591; doi:10.3390/ijerph192013561)
Supplement: Supplementary file 1 [file ijerph-19-13561-s001.zip]

Archive with 1 entries (1 files):
- ijerph-1949183-supplementary.pdf
